# Supplementary material for: Trans- and Multigenerational Maternal Social Isolation Stress Programs the Blood Plasma Metabolome in the F3 Generation
Source: Metabolites. 2022 Jun 22;12(7):572. doi: 10.3390/metabo12070572 (PMC9320469; doi:10.3390/metabo12070572)
Supplement: Supplementary file 1 [file metabolites-12-00572-s001.zip]

Archive with 1 entries (1 files):
- metabolites-1733381-supplementary.pdf
